# Supplementary material for: Botanical Origin Influence on Some Honey Physicochemical Characteristics and Antioxidant Properties
Source: Foods. 2023 May 25;12(11):2134. doi: 10.3390/foods12112134 (PMC10253141; doi:10.3390/foods12112134)
Supplement: Supplementary file 1 [file foods-12-02134-s001.zip]

Archive with 1 entries (1 files):
- foods-2394186-supplementary.pdf
